# Supplementary material for: A Reverse-Transcription Loop-Mediated Isothermal Amplification Technique to Detect Tomato Mottle Mosaic Virus, an Emerging Tobamovirus
Source: Viruses. 2023 Aug 3;15(8):1688. doi: 10.3390/v15081688 (PMC10459350; doi:10.3390/v15081688)
Supplement: Supplementary file 1 [file viruses-15-01688-s001.zip]

Archive with 2 entries (2 files):
- Figures S1¿CS2.pptx
- Table S1.pdf
